# Supplementary material for: Epigenetically altered macrophages promote development of diabetes-associated atherosclerosis
Source: Front Immunol. 2023 May 5;14:1196704. doi: 10.3389/fimmu.2023.1196704 (PMC10196132; doi:10.3389/fimmu.2023.1196704)
Supplement: Supplementary file 1 [file Table_1.xlsx]

## Sheet: Patients
						CD31+					CD68+
Sex	age	HbA1c (%)	HDL (mg/dl)	LDL (mg/dl)	TRIG (mg/dl)	HDAC3	EZH2	DNMT1	SIRT1	JMJD3	HDAC3	EZH2	DNMT1	SIRT1	JMJD3
M	35	5.5	26.3	187.5	254.9	0.75	1.15	1.2	1.18	0.96	1.22	1.06	0.93	1.19	1.05
F	46	5.3	33.9	169	213.9	0.87	0.78	0.85	0.92	0.88	0.79	0.81	0.89	0.77	0.9
F	58	5.7	32.2	176.7	243.5	1.12	0.95	1.11	1.05	1.14	1.01	1.12	1.16	1.08	1.13
M	56	5.3	30.8	183.5	250.7	1.06	1.02	1.05	0.97	1.07	1.05	1.04	1.07	1.03	1.06
M	39	5.2	28.2	174.5	234.2	0.95	1.08	0.96	1.01	1.01	0.98	1.01	1.01	0.99	1
F	47	5.6	30	172	238.1	0.99	1.01	1.02	1	1	1	1	1	1	1
F	57	5.7	32.3	173.5	216.8	0.89	0.89	0.81	0.87	0.83	0.86	0.88	0.84	0.87	0.82
F	55	5.6	29.8	184	247.9	1.15	1.12	1.14	1.13	1.12	1.13	1.15	1.12	1.14	1.11
M	59	5.6	37	179.5	227.2	1.1	1.09	1.07	1.08	1.09	1.11	1.1	1.1	1.11	1.09
M	37	5.1	27.9	181.5	265.1	1.02	0.98	0.93	0.91	1.02	0.92	0.96	1.04	0.94	0.99
F	43	5.7	36.1	169.8	209.4	1.07	1.03	1.04	1.04	1.06	1.03	1.05	1.06	1.02	1.04
F	61	5.3	29.1	178.5	250.5	1.03	1.1	1.06	1.11	1.05	1.09	1.08	1.05	1.1	1.07
M	45	6.9	24.7	190.5	279	0.72	1.12	1.15	0.97	1.13	1.24	0.93	1.18	1.08	0.95
M	50	9.3	18.4	224.5	296.8	0.88	0.75	0.98	0.91	1.17	2.11	0.87	1.13	0.84	0.89
M	40	8.6	22.8	196.7	276.3	1.2	0.98	1.09	1.21	1.07	1.72	1.19	1.04	1.11	1.22
F	54	8.2	28	177.4	220.3	1.09	1.07	1.06	1.08	1.02	1.33	1.11	1.03	1.06	1.1
M	51	7.8	34.1	174.9	238.3	0.93	1.16	0.97	1.05	0.94	1.56	1.01	0.98	1.02	1.33
M	49	9.2	23.1	194.5	281.9	1.01	1.03	1.03	1.14	1.05	1.65	1.02	1.06	1.23	1.01
F	53	8.5	27.9	179.5	257.2	0.86	0.91	1.25	0.78	0.88	1.48	1.21	0.9	1.31	1.12
F	36	10.5	19.2	213.4	319.1	1.17	1.2	1.19	1.18	1.23	1.79	1.15	1.21	1.2	1.17
M	41	9.8	29.7	176	231	1.13	1.1	1.14	1.12	1.11	1.44	1.13	1.12	1.14	1.15
F	52	7.9	35.8	166.5	220.2	0.99	0.96	0.92	1.18	0.89	1.28	1.06	0.91	0.97	1.04
M	60	11.2	20.5	203.5	307.3	1.08	1.32	1.22	1.11	1.02	1.68	1.21	1.23	1.05	1.09
M	38	7.3	31.3	190	292.5	1.04	1.14	1.07	1.09	1.17	1.61	1.08	1.16	1.13	1.11
